# Supplementary material for: The Effects of Seleno-Methionine in Cadmium-Challenged Human Primary Chondrocytes
Source: Pharmaceuticals (Basel). 2024 Jul 12;17(7):936. doi: 10.3390/ph17070936 (PMC11280455; doi:10.3390/ph17070936)
Supplement: Supplementary file 1 [file pharmaceuticals-17-00936-s001.zip]

Archive with 1 entries (1 files):
- pharmaceuticals-3079616-supplementary.pdf
